# Supplementary material for: Two new species of the genus Ancistrocerus Wesmael (Hymenoptera, Vespidae, Eumeninae) from China, with a key to the Oriental species
Source: Zookeys. 2013 May 21;(303):77–86. doi: 10.3897/zookeys.303.4922 (PMC3689070; doi:10.3897/zookeys.303.4922)
Supplement: XML Treatment for Ancistrocerus [file zookeys.303.4922-treatment1.xml]

<!DOCTYPE tp:taxon-treatment
  PUBLIC "-//TaxonX//DTD Taxonomic Treatment Publishing DTD v0 20100105//EN" "tax-treatment-NSO.dtd">
<tp:taxon-treatment xmlns:tp="http://www.plazi.org/taxpub"><tp:treatment-meta><mixed-citation publication-type="journal"><person-group><name><surname>You</surname><given-names>Ju</given-names></name><name><surname>Chen</surname><given-names>Bin</given-names></name><name><surname>Li</surname><given-names>Ting-jing</given-names></name></person-group><article-title>Two new species of the genus 
                    <italic>Ancistrocerus</italic> Wesmael (Hymenoptera, Vespidae, Eumeninae) from China, with a key to the Oriental species</article-title><source>Zookeys</source><day>21</day><month>5</month><year>2013</year><volume>2013</volume><issue>303</issue><fpage>77</fpage><lpage>86</lpage><pub-id pub-id-type="doi">10.3897/zookeys.303.4922</pub-id></mixed-citation></tp:treatment-meta><tp:nomenclature><tp:taxon-name>
                        <tp:taxon-name-part taxon-name-part-type="genus">Ancistrocerus</tp:taxon-name-part>
                    </tp:taxon-name><tp:taxon-authority>Wesmael, 1836</tp:taxon-authority><tp:nomenclature-citation-list><tp:nomenclature-citation><tp:taxon-name>Ancistrocerus</tp:taxon-name><comment> Wesmael, 1836: 45; <xref ref-type="bibr" rid="B31">Li 1985</xref>: 118; <xref ref-type="bibr" rid="B8">Carpenter 1986</xref>: 64; <xref ref-type="bibr" rid="B37">van der Vecht and Fischer 1972</xref>: 108; <xref ref-type="bibr" rid="B39">Yamane 1990</xref>: 98; <xref ref-type="bibr" rid="B29">Kim and Yamane 2009</xref>: 31.</comment></tp:nomenclature-citation></tp:nomenclature-citation-list></tp:nomenclature><tp:treatment-sec sec-type="Type species"><title>Type species.</title><p><italic><tp:taxon-name>Vespa parietum</tp:taxon-name></italic> Linnaeus, designated by Giraud 1879.</p><!--PageBreak--></tp:treatment-sec><ref-list><ref id="B31"><mixed-citation xmlns:xlink="http://www.w3.org/1999/xlink" xlink:type="simple"><person-group><name name-style="western"><surname>Li</surname><given-names>TS</given-names></name></person-group> (<year>1985</year>) <source>Economic insect fauna of China. Fasc. 30. (Hymenoptera: Vespoidea) Economic Insect Fauna of China, Science Press, Beijing, China, 1-159.</source>[in Chinese]</mixed-citation></ref><ref id="B8"><mixed-citation xmlns:xlink="http://www.w3.org/1999/xlink" xlink:type="simple"><person-group><name name-style="western"><surname>Carpenter</surname><given-names>JM</given-names></name></person-group> (<year>1986</year>) <article-title>A synonymic generic checklist of the Eumeninae (Hymenoptera: Vespidae).</article-title><source>Psyche</source><volume>93</volume>(<issue>1–2</issue>): <fpage>61</fpage>-<lpage>90</lpage>. doi: <ext-link ext-link-type="uri" xlink:href="http://dx.doi.org/10.1155/1986/12489" xlink:type="simple">10.1155/1986/12489</ext-link></mixed-citation></ref><ref id="B37"><mixed-citation xmlns:xlink="http://www.w3.org/1999/xlink" xlink:type="simple"><person-group><name name-style="western"><surname>van der</surname><given-names>Vecht J</given-names></name><name name-style="western"><surname>Fischer</surname><given-names>CJ</given-names></name></person-group> (<year>1972</year>) <source>Hymenopterorum Catalogus: Pars 8: Palaearctic Eumenidae, Junk N.V., ‘s + Gravenhage.</source></mixed-citation></ref><ref id="B39"><mixed-citation xmlns:xlink="http://www.w3.org/1999/xlink" xlink:type="simple"><person-group><name name-style="western"><surname>Yamane</surname><given-names>S</given-names></name></person-group> (<year>1990</year>) <article-title>A revision of the Japanese Eumenidae (Hymenoptera: Vespoidea).</article-title><source>Insecta Matsumurana</source><volume>43</volume>: <fpage>1</fpage>-<lpage>189</lpage>.</mixed-citation></ref><ref id="B29"><mixed-citation xmlns:xlink="http://www.w3.org/1999/xlink" xlink:type="simple"><person-group><name name-style="western"><surname>Kim</surname><given-names>JK</given-names></name><name name-style="western"><surname>Yamane</surname><given-names>S</given-names></name></person-group> (<year>2009</year>) <article-title>Taxonomic review of the genus <italic>Ancistrocerus</italic> Wesmael (Hymenoptera: Vespidae: Eumeninae) from the Far East, with a description of a new species from Korea.</article-title><source>Animal Cells and Systems</source><volume>13</volume> (<issue>1</issue>): <fpage>31</fpage>-<lpage>47</lpage>. doi: <ext-link ext-link-type="uri" xlink:href="http://dx.doi.org/10.1080/19768354.2009.9647192" xlink:type="simple">10.1080/19768354.2009.9647192</ext-link></mixed-citation></ref></ref-list></tp:taxon-treatment>
