# Supplementary material for: Two new species of the genus Ancistrocerus Wesmael (Hymenoptera, Vespidae, Eumeninae) from China, with a key to the Oriental species
Source: Zookeys. 2013 May 21;(303):77–86. doi: 10.3897/zookeys.303.4922 (PMC3689070; doi:10.3897/zookeys.303.4922)
Supplement: XML Treatment for Ancistrocerus transpunctatus [file zookeys.303.4922-treatment2.xml]

<!DOCTYPE tp:taxon-treatment
  PUBLIC "-//TaxonX//DTD Taxonomic Treatment Publishing DTD v0 20100105//EN" "tax-treatment-NSO.dtd">
<tp:taxon-treatment xmlns:tp="http://www.plazi.org/taxpub"><tp:treatment-meta><mixed-citation publication-type="journal"><person-group><name><surname>You</surname><given-names>Ju</given-names></name><name><surname>Chen</surname><given-names>Bin</given-names></name><name><surname>Li</surname><given-names>Ting-jing</given-names></name></person-group><article-title>Two new species of the genus 
                    <italic>Ancistrocerus</italic> Wesmael (Hymenoptera, Vespidae, Eumeninae) from China, with a key to the Oriental species</article-title><source>Zookeys</source><day>21</day><month>5</month><year>2013</year><volume>2013</volume><issue>303</issue><fpage>77</fpage><lpage>86</lpage><pub-id pub-id-type="doi">10.3897/zookeys.303.4922</pub-id></mixed-citation></tp:treatment-meta><tp:nomenclature><tp:taxon-name>
                        <tp:taxon-name-part taxon-name-part-type="genus">Ancistrocerus</tp:taxon-name-part>
                        <tp:taxon-name-part taxon-name-part-type="species">transpunctatus</tp:taxon-name-part>
                    <object-id xmlns:xlink="http://www.w3.org/1999/xlink" xlink:type="simple">urn:lsid:zoobank.org:act:7765F0E3-CB31-47E2-97A5-FC64DB58A64D</object-id>
								<object-id xmlns:xlink="http://www.w3.org/1999/xlink" xlink:type="simple">http://species-id.net/wiki/Ancistrocerus_transpunctatus</object-id>
								</tp:taxon-name><tp:taxon-authority>You &amp; Li</tp:taxon-authority><tp:taxon-status xmlns:xlink="http://www.w3.org/1999/xlink" xlink:type="simple">sp. n.</tp:taxon-status><xref ref-type="fig" rid="F1">Figs 1–6</xref></tp:nomenclature><tp:treatment-sec sec-type="Material examined"><title>Material examined.</title><p>Holotype. ♂, China, Yunnan, Diqing, Weixi County, Tacheng Town, <named-content xmlns:xlink="http://www.w3.org/1999/xlink" content-type="dwc:verbatimCoordinates" xlink:type="simple">27°36.22'N, 99°24.29'E</named-content>, 2017 m, 16. VII. 2011, Tingjing Li, No. 201107166 (CQNU). Paratypes. 1♂, China, Yunnan, Diqing, Weixi County, Tacheng Town, <named-content xmlns:xlink="http://www.w3.org/1999/xlink" content-type="dwc:verbatimCoordinates" xlink:type="simple">27°36.22'N, 99°24.29'E</named-content>, 2017 m, 16. VII. 2011, Tingjing Li, No. 201107167 (CQNU); 2♂♂, China, Yunnan, Baoshan City, Tengchong County, Jietou Village, Datang, <named-content xmlns:xlink="http://www.w3.org/1999/xlink" content-type="dwc:verbatimCoordinates" xlink:type="simple">25°25.40'N, 98°39.27'E</named-content>, 1597 m, 13. IV. 2006, Li Ma (YNAU).</p></tp:treatment-sec><tp:treatment-sec sec-type="Description"><title>Description.</title><p>Male: Body length 7.5–8.0 mm (<xref ref-type="fig" rid="F1">Fig. 1</xref>), forewing length 6.0–6.5 mm. Black; the following parts are yellow: clypeus, a spot between antennal socket and eye, labrum, almost mandible, a spot on tempora, outer face of fore tibia, a spot on apex of mid tibia; the following parts are dark ferruginous: antennal article XI, an anterior band on pronotum, apical bands on metasomal terga I–II and sternum II.</p><p>Head. Densely covered with long setae, as long as the distance between the posterior ocelli; vertex with dense and coarse punctures, punctures almost connected (<xref ref-type="fig" rid="F1">Fig. 3</xref>); clypeus with sparse punctures (<xref ref-type="fig" rid="F1">Fig. 2</xref>), length of clypeus slightly longer than width, apical emargination slightly shallow, shallower than semicircular, apical teeth somewhat acute; antennal scape with sparse and small punctures, antennal article XIII folded backward, reaching the base of article XI (<xref ref-type="fig" rid="F1">Fig. 4</xref>).</p><p>Mesosoma. Setae on mesosoma slightly sparser and shorter than those on the head; pronotal carina weaker on dorsum, but acutely produced in lateral corner; mesopleuron with large and irregular punctures; pronotum and mesonotum with dense and coarse punctures, smaller than those on mesopleuron; tegula slightly smooth and shining, with fine punctures; scutellum flat, metanotum convex, punctures on scutellum and metanotum similar to those on pronotum and mesonotum; marginal and median carinae of propodeum developed, apical convavity of propodeum densely with striae; femora with short white pubescence.</p><p>Metasoma. Setae on metasomal tergum I as long as those on mesosoma, but much sparser; length of setae on terga II–VI less than 1/2 times those on tergum I; width of tergum I 2.3 times length, transverse carina well developed and with a narrow and shallow median notch; width of tergum II: length = 2.3: 2.4, the bottom of basal sulcus with longitudinal keels, punctures on metasomal tergum II distinctly weaker than those on tergum I, apical margin of tergum II with a transverse row of big punctures (<xref ref-type="fig" rid="F1">Fig. 5</xref>); metasomal terga III–IV reticulate, densely covered with large punctures; punctures on terga V–VI smaller and weaker than those on terga III–IV; metasomal sternum II deeply truncated behind the basal sulcus, straight and distinctly angled near the base in profile (<xref ref-type="fig" rid="F1">Fig. 6</xref>); sterna II–VI with sparse and small punctures.</p><p>Female. Unknown.</p><fig id="F1" position="float" orientation="portrait"><label>Figures 1–6.</label><caption><p>Male of <italic><tp:taxon-name>Ancistrocerus transpunctatus</tp:taxon-name></italic> You,sp. n. <bold>1</bold> general habitus <bold>2</bold> frons and clypeus <bold>3</bold> head in dorsal view <bold>4</bold> antennal articles <bold>5</bold> apical margin of metasomal tergum II <bold>6</bold> metasomal sternum II in profile.</p></caption><graphic xmlns:xlink="http://www.w3.org/1999/xlink" xlink:href="ZooKeys-303-077-g001.jpg" position="float" orientation="portrait" xlink:type="simple"/></fig></tp:treatment-sec><tp:treatment-sec sec-type="Remarks"><title>Remarks.</title><p>The species is similar to <!--PageBreak--><italic><tp:taxon-name>Ancistrocerus antoni</tp:taxon-name></italic> (Cameron, 1900) from India, in body coloration with similar spots, pronotal carina acutely produced into lateral corner, and shape of the tegula. But it can be distinguished from the relatedspecies and other members of the genus with the following characters: apical margin of metasomal tergum II with a transverse row of big punctures, forming a transverse furrow (<xref ref-type="fig" rid="F1">Fig. 5</xref>), terga III–IV reticulate, densely with large punctures.</p></tp:treatment-sec><tp:treatment-sec sec-type="Distribution"><title>Distribution.</title><p>China (Yunnan).</p></tp:treatment-sec><tp:treatment-sec sec-type="Etymology"><title>Etymology.</title><p>It is named after its metasomal tergum II with a transverse row of big punctures.</p></tp:treatment-sec></tp:taxon-treatment>
