# Supplementary material for: Two new species of the genus Ancistrocerus Wesmael (Hymenoptera, Vespidae, Eumeninae) from China, with a key to the Oriental species
Source: Zookeys. 2013 May 21;(303):77–86. doi: 10.3897/zookeys.303.4922 (PMC3689070; doi:10.3897/zookeys.303.4922)
Supplement: XML Treatment for Ancistrocerus deqinensis [file zookeys.303.4922-treatment3.xml]

<!DOCTYPE tp:taxon-treatment
  PUBLIC "-//TaxonX//DTD Taxonomic Treatment Publishing DTD v0 20100105//EN" "tax-treatment-NSO.dtd">
<tp:taxon-treatment xmlns:tp="http://www.plazi.org/taxpub"><tp:treatment-meta><mixed-citation publication-type="journal"><person-group><name><surname>You</surname><given-names>Ju</given-names></name><name><surname>Chen</surname><given-names>Bin</given-names></name><name><surname>Li</surname><given-names>Ting-jing</given-names></name></person-group><article-title>Two new species of the genus 
                    <italic>Ancistrocerus</italic> Wesmael (Hymenoptera, Vespidae, Eumeninae) from China, with a key to the Oriental species</article-title><source>Zookeys</source><day>21</day><month>5</month><year>2013</year><volume>2013</volume><issue>303</issue><fpage>77</fpage><lpage>86</lpage><pub-id pub-id-type="doi">10.3897/zookeys.303.4922</pub-id></mixed-citation></tp:treatment-meta><tp:nomenclature><tp:taxon-name>
                        <tp:taxon-name-part taxon-name-part-type="genus">Ancistrocerus</tp:taxon-name-part>
                        <tp:taxon-name-part taxon-name-part-type="species">deqinensis</tp:taxon-name-part>
                    <object-id xmlns:xlink="http://www.w3.org/1999/xlink" xlink:type="simple">urn:lsid:zoobank.org:act:BD1846E2-394C-4E4E-9EC0-1C9CDD811276</object-id>
								<object-id xmlns:xlink="http://www.w3.org/1999/xlink" xlink:type="simple">http://species-id.net/wiki/Ancistrocerus_deqinensis</object-id>
								</tp:taxon-name><tp:taxon-authority>You &amp; Li</tp:taxon-authority><tp:taxon-status xmlns:xlink="http://www.w3.org/1999/xlink" xlink:type="simple">sp. n.</tp:taxon-status><xref ref-type="fig" rid="F2">Figs 7–14</xref></tp:nomenclature><tp:treatment-sec sec-type="Material examined"><title>Material examined.</title><p>Holotype.♂, China, Yunnan, Diqing, Deqin County, <named-content xmlns:xlink="http://www.w3.org/1999/xlink" content-type="dwc:verbatimCoordinates" xlink:type="simple">28°29.03'N, 98°54.63'E</named-content>, 3467 m, 19. VII. 2011, Tingjing Li, No. 201107191 (CQNU). Paratypes. 4♂♂,the same data as holotype, No. 201107192–201107195 (CQNU).</p></tp:treatment-sec><tp:treatment-sec sec-type="Description"><title>Description.</title><p>Male: Body length 7.0–7.8 mm (<xref ref-type="fig" rid="F2">Fig. 7</xref>), forewing length 7.5–8.0 mm. Black; the following parts are yellow: a lower frontal spot, clypeus, a spot between antennal socket and eye, almost mandible; the parts are bright ferruginous: labrum, antennae ventrally, a spot on tempora, an anterior band on pronotum, outside half of tegula (<xref ref-type="fig" rid="F2">Fig. 14</xref>), apical bands on metasomal terga I–VI and sterna I–VI, a median spot on sternum VII (<xref ref-type="fig" rid="F2">Fig. 10</xref>), and apex of femora to tarsi V in all legs.</p><p><!--PageBreak-->Head. Densely covered with long setae, setae distinctly longer than the distance between the posterior ocelli; vertex with dense and coarse punctures, interspaces between punctures ridge–like (<xref ref-type="fig" rid="F2">Fig. 9</xref>); width of clypeus equal to or slightly longer than length, clypeus moderately emarginate, almost semicircular, apically with acute teeth, sparse punctures and long setae (<xref ref-type="fig" rid="F2">Fig. 8</xref>); antennal scape with sparse and small punctures, dense and long setae; antennal article XIII folded backward, reaching nearly the base of article XI (<xref ref-type="fig" rid="F2">Fig. 12</xref>).</p><p>Mesosoma. Densely covered with long setae, similar to those on head; pronotal carina weaker in dorsum, but acutely produced in lateral corner. Mesopleuron reticulate, with large and irregular punctures; pronotum and mesonotum with dense and coarse punctures, smaller than those on mesopleuron; tegula with sparse punctures and long setae (<xref ref-type="fig" rid="F2">Fig. 14</xref>); scutellum flat, metanotum convex, punctures on scutellum <!--PageBreak-->and metanotum similar to those on pronotum and mesonotum; marginal and median carinae of propodeum well developed, convavity of propodeum with striae; femora with dense long setae and sparse small punctures.</p><p>Metasoma. Densely covered with long setae, as long as the distance between the posterior ocelli; width of tergum I slightly less than 2 times length, with somewhat dense large punctures (interspaces smaller than punctures), transverse carina well developed, with a wide and deep median notch; apical bands on metasomal sterna I–VI complete; width of tergum II: length = 2.4: 2.0, the bottom of basal sulcus with longitudinal keels; punctures on terga II–VI much smaller than those on tergum I; sternum II basally with transverse uniform sulcus, not truncate behind sulcus, in profile somewhat concave (<xref ref-type="fig" rid="F2">Fig. 11</xref>), punctures on sterna II–VI much sparser than those on tergum II.</p><p>Female. Unknown.</p><fig id="F2" position="float" orientation="portrait"><label>Figures 7–14.</label><caption><p>Male of <italic><tp:taxon-name>Ancistrocerus deqinensis</tp:taxon-name></italic> You,sp. n. <bold>7</bold> general habitus <bold>8</bold> frons and clypeus <bold>9</bold> head in dorsal view <bold>10</bold> metasoma in ventral view <bold>11</bold> metasomal sternum II in profile <bold>12</bold> antennal articles <bold>13</bold> general habitus in profile <bold>14</bold> tegula.</p></caption><graphic xmlns:xlink="http://www.w3.org/1999/xlink" xlink:href="ZooKeys-303-077-g002.jpg" position="float" orientation="portrait" xlink:type="simple"/></fig></tp:treatment-sec><tp:treatment-sec sec-type="Distribution"><title>Distribution.</title><p>China (Yunnan).</p></tp:treatment-sec><tp:treatment-sec sec-type="Remarks"><title>Remarks.</title><p>The species is similar to <italic><tp:taxon-name>Ancistrocerus parietum</tp:taxon-name></italic> (Cameron, 1900) from Europe to northeast of China and North America, in the shape of the clypeus, punctures on the mesosoma, transverse carina of tergum I well developed and with a wide and deep median notch. However, it can be distinguished from similarspecies and other members of the genus with the following characters: body markings bright ferruginous, tegula with sparse punctures and long setae (<xref ref-type="fig" rid="F2">Fig. 14</xref>), terga II–VI with dense long setae (<xref ref-type="fig" rid="F2">Fig. 13</xref>), apical bands on metasomal sterna I–VI complete and sternum VII with a medial spot (<xref ref-type="fig" rid="F2">Fig. 10</xref>).</p></tp:treatment-sec><tp:treatment-sec sec-type="Etymology"><title>Etymology.</title><p>It is named after the type locality of the species, Deqin County in Yunnan Province of China.</p><sec sec-type="Key to the Oriental species of Ancistrocerus"><title>Key to the Oriental species of <italic><tp:taxon-name>Ancistrocerus</tp:taxon-name></italic></title><table-wrap content-type="key" position="anchor" orientation="portrait"><table><tbody><tr><td rowspan="1" colspan="1">1</td><td rowspan="1" colspan="1">Setae on frons and vertex distinctly longer than the distance between the posterior ocelli; metasomal terga II–VI with dense long setae</td><td rowspan="1" colspan="1">2</td></tr><tr><td rowspan="1" colspan="1">–</td><td rowspan="1" colspan="1">Setae on frons and vertex as long as or shorter than the distance between the posterior ocelli; metasomal terga II–VI with very sparser and shorter setae</td><td rowspan="1" colspan="1">3</td></tr><tr><td rowspan="1" colspan="1">2</td><td rowspan="1" colspan="1">In male clypeus shallowly emarginate, almost semicircular (<xref ref-type="fig" rid="F2">Fig. 8</xref>)</td><td rowspan="1" colspan="1"><italic><tp:taxon-name>Ancistrocerus deqinensis</tp:taxon-name></italic> sp. n.</td></tr><tr><td rowspan="1" colspan="1">–</td><td rowspan="1" colspan="1">In male clypeus deeply emarginate, distinctly deeper than semicircular (<xref ref-type="bibr" rid="B27">Gusenleitner 2010</xref>)</td><td rowspan="1" colspan="1"><italic><tp:taxon-name>Ancistrocerus extremus</tp:taxon-name></italic> Gusenleitner</td></tr><tr><td rowspan="1" colspan="1">3</td><td rowspan="1" colspan="1">Metasomal sternum II behind basal sulcus with a somewhat deep truncation, nearly as high as length of median part of basal sulcus, anterior truncate slope of sternum II distinguished from posterior horizontal part in profile</td><td rowspan="1" colspan="1">4</td></tr><tr><td rowspan="1" colspan="1">–</td><td rowspan="1" colspan="1">Metasomal sternum II behind basal sulcus with shallow truncation, less than half length of median part of basal sulcus, or almost lack of truncation, sternum II smoothly convex in profile</td><td rowspan="1" colspan="1">12</td></tr><tr><td rowspan="1" colspan="1">4</td><td rowspan="1" colspan="1">Length of clypeus longer than width</td><td rowspan="1" colspan="1">5</td></tr><tr><!--PageBreak--><td rowspan="1" colspan="1">–</td><td rowspan="1" colspan="1">Length of clypeus shorter than width</td><td rowspan="1" colspan="1">7</td></tr><tr><td rowspan="1" colspan="1">5</td><td rowspan="1" colspan="1">Apical margin of metasomal tergum II with a transverse row of big punctures, forming a transverse furrow (<xref ref-type="fig" rid="F1">Fig. 5</xref>)</td><td rowspan="1" colspan="1"><italic><tp:taxon-name>Ancistrocerus transpunctatus</tp:taxon-name></italic> sp. n.</td></tr><tr><td rowspan="1" colspan="1">–</td><td rowspan="1" colspan="1">Apical margin of metasomal tergum II normal, without a transverse row of big punctures</td><td rowspan="1" colspan="1">6</td></tr><tr><td rowspan="1" colspan="1">6</td><td rowspan="1" colspan="1">Antennal scape with sparse small punctures, interspaces always larger than punctures</td><td rowspan="1" colspan="1"><italic><tp:taxon-name>Ancistrocerus antoni</tp:taxon-name></italic> (Cameron)</td></tr><tr><td rowspan="1" colspan="1">–</td><td rowspan="1" colspan="1">Antennal scape with dense large punctures, interspaces equal to or smaller than punctures (<xref ref-type="bibr" rid="B18">Giordani Soika 1976</xref>)</td><td rowspan="1" colspan="1"><italic><tp:taxon-name>Ancistrocerus aureovillosus</tp:taxon-name></italic> Giordani Soika</td></tr><tr><td rowspan="1" colspan="1">7</td><td rowspan="1" colspan="1">In profile, border rounded between anterior slope and posterior horizontal part of metasomal sternum II</td><td rowspan="1" colspan="1">8</td></tr><tr><td rowspan="1" colspan="1">–</td><td rowspan="1" colspan="1">In profile, border angled between anterior slope and posterior horizontal part of metasomal sternum II</td><td rowspan="1" colspan="1">11</td></tr><tr><td rowspan="1" colspan="1">8</td><td rowspan="1" colspan="1">Clypeus with dense punctures, interspaces smaller than punctures</td><td rowspan="1" colspan="1">9</td></tr><tr><td rowspan="1" colspan="1">–</td><td rowspan="1" colspan="1">Clypeus with sparse punctures, interspaces larger than punctures</td><td rowspan="1" colspan="1">10</td></tr><tr><td rowspan="1" colspan="1">9</td><td rowspan="1" colspan="1">Propodeal dorsum with distinct punctures and shining (<xref ref-type="bibr" rid="B20">Giordani Soika 1994</xref>)</td><td rowspan="1" colspan="1"><italic><tp:taxon-name>Ancistrocerus handschini</tp:taxon-name></italic> (Schulthess)</td></tr><tr><td rowspan="1" colspan="1">–</td><td rowspan="1" colspan="1">Propodeal dorsum with indistinct punctures and dull (<xref ref-type="bibr" rid="B20">Giordani Soika 1994</xref>)</td><td rowspan="1" colspan="1"><italic><tp:taxon-name>Ancistrocerus borneanus</tp:taxon-name></italic> Giordani Soika</td></tr><tr><td rowspan="1" colspan="1">10</td><td rowspan="1" colspan="1">Metasomal terga III–V with apical bands (Gusenleitner 1996)</td><td rowspan="1" colspan="1"><italic><tp:taxon-name>Ancistrocerus rufoluteus</tp:taxon-name></italic> Gusenleitner</td></tr><tr><td rowspan="1" colspan="1">–</td><td rowspan="1" colspan="1">Metasomal terga III–V without apical bands (<xref ref-type="bibr" rid="B40">Yamane and Gusenleitner 1993</xref>)</td><td rowspan="1" colspan="1"><italic><tp:taxon-name>Ancistrocerus montuosus</tp:taxon-name></italic> Gusenleitner</td></tr><tr><td rowspan="1" colspan="1">11</td><td rowspan="1" colspan="1">Metasomal terga III–IV with apical bands; female without a spot between antennal socket and eye (<xref ref-type="bibr" rid="B29">Kim and Yamane 2009</xref>)</td><td rowspan="1" colspan="1"><italic><tp:taxon-name>Ancistrocerus nigricornis</tp:taxon-name></italic> (Curtis)</td></tr><tr><td rowspan="1" colspan="1">–</td><td rowspan="1" colspan="1">Metasomal terga III–IV without apical bands; female with a yellow spot between antennal socket and eye (<xref ref-type="bibr" rid="B40">Yamane and Gusenleitner 1993</xref>)</td><td rowspan="1" colspan="1"><italic><tp:taxon-name>Ancistrocerus terayamai</tp:taxon-name></italic> Yamane</td></tr><tr><td rowspan="1" colspan="1">12</td><td rowspan="1" colspan="1">Mesosoma and metasoma with ivory–white spots (Meade-Waldo 1910)</td><td rowspan="1" colspan="1"><italic><tp:taxon-name>Ancistrocerus hirsutus hirsutus</tp:taxon-name></italic> (Meade–Waldo)</td></tr><tr><td rowspan="1" colspan="1">–</td><td rowspan="1" colspan="1">Mesosoma and metasoma with yellow or ferruginous spots</td><td rowspan="1" colspan="1">13</td></tr><tr><td rowspan="1" colspan="1">13</td><td rowspan="1" colspan="1">Metasomal tergum III with apical band</td><td rowspan="1" colspan="1">14</td></tr><tr><td rowspan="1" colspan="1">–</td><td rowspan="1" colspan="1">Metasomal tergum III without apical band</td><td rowspan="1" colspan="1">15</td></tr><tr><td rowspan="1" colspan="1">14</td><td rowspan="1" colspan="1">Concavity of propodeum laterally sculptured, and apically dull (Gusenleitner 1996)</td><td rowspan="1" colspan="1"><italic><tp:taxon-name>Ancistrocerus xanthozonus</tp:taxon-name></italic> (Curtis)</td></tr><tr><td rowspan="1" colspan="1">–</td><td rowspan="1" colspan="1">Concavity of propodeum not laterally sculptured, and apically shining</td><td rowspan="1" colspan="1"><italic><tp:taxon-name>Ancistrocerus antilopeantilope</tp:taxon-name></italic> (Panzer)</td></tr><tr><td rowspan="1" colspan="1">15</td><td rowspan="1" colspan="1">Metasomal tergum I with sparse punctures, interspaces equal to or larger than punctures</td><td rowspan="1" colspan="1">16</td></tr><tr><td rowspan="1" colspan="1">–</td><td rowspan="1" colspan="1">Metasomal tergum I with dense punctures, interspaces always smaller than punctures</td><td rowspan="1" colspan="1">17</td></tr><tr><td rowspan="1" colspan="1">16</td><td rowspan="1" colspan="1">Metanotum convex; propodeum with well developed superior ridges (<xref ref-type="bibr" rid="B29">Kim and Yamane 2009</xref>)</td><td rowspan="1" colspan="1"><italic><tp:taxon-name>Ancistrocerus philippinus</tp:taxon-name></italic> Giordani Soika</td></tr><tr><!--PageBreak--><td rowspan="1" colspan="1">–</td><td rowspan="1" colspan="1">Metanotum not convex; propodeum with weak superior ridges (Giordani Soika 1971)</td><td rowspan="1" colspan="1"><italic><tp:taxon-name>Ancistrocerus sikhimensis</tp:taxon-name></italic> (Bingham)</td></tr><tr><td rowspan="1" colspan="1">17</td><td rowspan="1" colspan="1">Head and mesosoma with large punctures; mandible with a yellow spot; antennal scape always with a yellow spot; clypeus in female basally with two yellow spots (<xref ref-type="bibr" rid="B19">Giordani Soika 1991</xref>)</td><td rowspan="1" colspan="1"><italic><tp:taxon-name>Ancistrocerus arcanus</tp:taxon-name></italic> Giordani Soika</td></tr><tr><td rowspan="1" colspan="1">–</td><td rowspan="1" colspan="1">Head and mesosoma with small punctures; mandible and antennal scape in male, and clypeus in female, black (<xref ref-type="bibr" rid="B19">Giordani Soika 1991</xref>)</td><td rowspan="1" colspan="1"><italic><tp:taxon-name>Ancistrocerus waltoni</tp:taxon-name></italic> (Meade–Waldo)</td></tr></tbody></table></table-wrap></sec></tp:treatment-sec><tp:treatment-sec><!--Section generated to contain objects referenced in tp:taxon-treatment.--><fig id="F1" position="float" orientation="portrait"><label>Figures 1–6.</label><caption><p>Male of <italic><tp:taxon-name>Ancistrocerus transpunctatus</tp:taxon-name></italic> You,sp. n. <bold>1</bold> general habitus <bold>2</bold> frons and clypeus <bold>3</bold> head in dorsal view <bold>4</bold> antennal articles <bold>5</bold> apical margin of metasomal tergum II <bold>6</bold> metasomal sternum II in profile.</p></caption><graphic xmlns:xlink="http://www.w3.org/1999/xlink" xlink:href="ZooKeys-303-077-g001.jpg" position="float" orientation="portrait" xlink:type="simple"/></fig></tp:treatment-sec><ref-list><ref id="B27"><mixed-citation xmlns:xlink="http://www.w3.org/1999/xlink" xlink:type="simple"><person-group><name name-style="western"><surname>Gusenleitner</surname><given-names>J</given-names></name></person-group> (<year>2010</year>) <article-title>Remarkable records of wings folded wasps from Oriental region. Part 5.</article-title><source>Linzer Biologische Beitraege</source><volume>42</volume> (<issue>1</issue>): <fpage>695</fpage>-<lpage>709</lpage>. [in German with English abstract]</mixed-citation></ref><ref id="B18"><mixed-citation xmlns:xlink="http://www.w3.org/1999/xlink" xlink:type="simple"><person-group><name name-style="western"><surname>Giordani</surname><given-names>Soika A</given-names></name></person-group> (<year>1976</year>) <source>Nuovi Eumenidi Palearctici. Bollettino del Museo Civico di Storia Naturale di Venezia 28: 153–178. [in Italian]</source></mixed-citation></ref><ref id="B20"><mixed-citation xmlns:xlink="http://www.w3.org/1999/xlink" xlink:type="simple"><person-group><name name-style="western"><surname>Giordani</surname><given-names>Soika A</given-names></name></person-group> (<year>1994</year>) <source>Oriental and Papuan new or little known Eumenidae. Bollettino del Museo Civico di Storia Naturale di Venezia 45: 35–45. [in Italian]</source></mixed-citation></ref><ref id="B40"><mixed-citation xmlns:xlink="http://www.w3.org/1999/xlink" xlink:type="simple"><person-group><name name-style="western"><surname>Yamane</surname><given-names>S</given-names></name><name name-style="western"><surname>Gusenleitner</surname><given-names>J</given-names></name></person-group> (<year>1993</year>) <article-title>Two new species of the genus <italic>Ancistrocerus</italic> (Hymenoptera: Eumenidae) from Taiwan.</article-title><source>Linzer Biologische Beitraege</source><volume>25</volume> (<issue>2</issue>): <fpage>987</fpage>-<lpage>991</lpage>.</mixed-citation></ref><ref id="B29"><mixed-citation xmlns:xlink="http://www.w3.org/1999/xlink" xlink:type="simple"><person-group><name name-style="western"><surname>Kim</surname><given-names>JK</given-names></name><name name-style="western"><surname>Yamane</surname><given-names>S</given-names></name></person-group> (<year>2009</year>) <article-title>Taxonomic review of the genus <italic>Ancistrocerus</italic> Wesmael (Hymenoptera: Vespidae: Eumeninae) from the Far East, with a description of a new species from Korea.</article-title><source>Animal Cells and Systems</source><volume>13</volume> (<issue>1</issue>): <fpage>31</fpage>-<lpage>47</lpage>. doi: <ext-link ext-link-type="uri" xlink:href="http://dx.doi.org/10.1080/19768354.2009.9647192" xlink:type="simple">10.1080/19768354.2009.9647192</ext-link></mixed-citation></ref><ref id="B19"><mixed-citation xmlns:xlink="http://www.w3.org/1999/xlink" xlink:type="simple"><person-group><name name-style="western"><surname>Giordani</surname><given-names>Soika A</given-names></name></person-group> (<year>1991</year>) <source>Di alcuni nuovi eumenidi della regione orientale (Hymenoptera: Vespoidea). Bollettino del Museo Civico di Storia Naturale di Venezia 42: 151–163. [in Italian]</source></mixed-citation></ref></ref-list></tp:taxon-treatment>
